# Supplementary material for: A Sterile, Injectable, and Robust Sericin Hydrogel Prepared by Degraded Sericin
Source: Gels. 2023 Dec 3;9(12):948. doi: 10.3390/gels9120948 (PMC10742692; doi:10.3390/gels9120948)
Supplement: Supplementary file 1 [file gels-09-00948-s001.zip]

Archive with 4 entries (4 files):
- Supplementary Video S1.mp4
- Supplementary Video S2.mp4
- Supplementary Video S3.mp4
- Supplementary Video S4.mp4
